# Supplementary material for: Changes in Children and Youth’s Mental Health Presentations during COVID-19: A Study of Primary Care Practices in Northern Ontario, Canada
Source: Int J Environ Res Public Health. 2023 Aug 17;20(16):6588. doi: 10.3390/ijerph20166588 (PMC10454016; doi:10.3390/ijerph20166588)
Supplement: Supplementary file 1 [file ijerph-20-06588-s001.zip]

Archive with 1 entries (1 files):
- ijerph-2509238-supplementary.pdf
